# Supplementary material for: Long COVID-19 Myocarditis and Various Heart Failure Presentations: A Case Series
Source: J Cardiovasc Dev Dis. 2022 Nov 30;9(12):427. doi: 10.3390/jcdd9120427 (PMC9785067; doi:10.3390/jcdd9120427)
Supplement: Supplementary file 1 [file jcdd-09-00427-s001.zip]

Archive with 3 entries (2 files):
- __MACOSX/
- __MACOSX/._Supplementary Video S1.avi
- __MACOSX/._Supplementary Video S2.avi
